# Supplementary material for: Integrated MRI–Immune–Genomic Features Enclose a Risk Stratification Model in Patients Affected by Glioblastoma
Source: Cancers (Basel). 2022 Jul 1;14(13):3249. doi: 10.3390/cancers14133249 (PMC9265092; doi:10.3390/cancers14133249)
Supplement: Supplementary file 1 [file cancers-14-03249-s001.zip]

Archive with 1 entries (1 files):
- cancers-1766787-supplementary.pdf
